# Supplementary material for: Calreticulin and JAK2V617F driver mutations induce distinct mitotic defects in myeloproliferative neoplasms
Source: Sci Rep. 2024 Feb 2;14:2810. doi: 10.1038/s41598-024-53240-8 (PMC10837458; doi:10.1038/s41598-024-53240-8)
Supplement: Supplementary file 2 — Supplementary Information 2. [file 41598_2024_53240_MOESM2_ESM.zip]

Archive with 2 entries (2 files):
- CellProfiler_IF_Quant_Pipeline.cpproj
- FiJi_Batch_Macro_SUMproj_TIFF.ijm
