# Supplementary material for: Calreticulin and JAK2V617F driver mutations induce distinct mitotic defects in myeloproliferative neoplasms
Source: Sci Rep. 2024 Feb 2;14:2810. doi: 10.1038/s41598-024-53240-8 (PMC10837458; doi:10.1038/s41598-024-53240-8)
Supplement: Supplementary file 2 — Supplementary Information 2. [file 41598_2024_53240_MOESM2_ESM.zip › FiJi_Batch_Macro_SUMproj_TIFF.ijm]

// get image IDs of all open images
dir = getDirectory("Choose a Directory");
//ids=newArray(nImages);
for (i=0;i<nImages;i++) {
        selectImage(i+1);
        title = getTitle;
        print(title);
        //ids[i]=getImageID;

        saveAs("tiff", dir+title);
} 
run("Close All");
